# Supplementary material for: Thecacera sesama sp. nov. (Nudibranchia, Polyceridae) from Taiwan, evident from morphology and phylogenetic analyses of the 16S rDNA and cytochrome c oxidase I gene
Source: Zookeys. 2026 May 11;1279:269–84. doi: 10.3897/zookeys.1279.184298 (PMC13184628; doi:10.3897/zookeys.1279.184298)
Supplement: XML Treatment for Thecacera sesama [file zookeys.1279.184298-treatment1.xml]

<!DOCTYPE tp:taxon-treatment
  PUBLIC "-//TaxonX//DTD Taxonomic Treatment Publishing DTD v0 20100105//EN" "tax-treatment-NSO.dtd">
<tp:taxon-treatment xmlns:tp="http://www.plazi.org/taxpub"><tp:treatment-meta><kwd-group><label>Taxon classification</label><kwd>
                <named-content content-type="kingdom">Animalia</named-content>
              </kwd><kwd>
                <named-content content-type="order">Nudibranchia</named-content>
              </kwd><kwd>
                <named-content content-type="family">Polyceridae</named-content>
              </kwd></kwd-group><mixed-citation publication-type="journal"><person-group><name><surname>Chan</surname><given-names>Ho-Yeung</given-names></name><name><surname>Lee</surname><given-names>Chen-Lu</given-names></name><name><surname>Chen</surname><given-names>Wei-Cheng</given-names></name><name><surname>Chang</surname><given-names>Chia-Hao</given-names></name><name><surname>Shao</surname><given-names>Yi-Ta</given-names></name><name><surname>Pang</surname><given-names>Ka-Lai</given-names></name></person-group><article-title><italic><tp:taxon-name><tp:taxon-name-part taxon-name-part-type="genus" reg="Thecacera">Thecacera</tp:taxon-name-part> <tp:taxon-name-part taxon-name-part-type="species" reg="sesama">sesama</tp:taxon-name-part></tp:taxon-name></italic> sp. nov. (<tp:taxon-name><tp:taxon-name-part taxon-name-part-type="order" reg="Nudibranchia">Nudibranchia</tp:taxon-name-part></tp:taxon-name>, <tp:taxon-name><tp:taxon-name-part taxon-name-part-type="family" reg="Polyceridae">Polyceridae</tp:taxon-name-part></tp:taxon-name>) from Taiwan, evident from morphology and phylogenetic analyses of the 16S rDNA and cytochrome c oxidase I gene</article-title><source>Zookeys</source><day>11</day><month>05</month><year>2026</year><volume>1279</volume><fpage>269</fpage><lpage>284</lpage><pub-id pub-id-type="doi">10.3897/zookeys.1279.184298</pub-id></mixed-citation></tp:treatment-meta><tp:nomenclature><tp:taxon-name><object-id xmlns:xlink="http://www.w3.org/1999/xlink" content-type="arpha" xlink:type="simple">0565D6F2-52F5-5D5B-9457-D80709BD65C6</object-id>
                    		<tp:taxon-name-part taxon-name-part-type="genus" reg="Thecacera">Thecacera</tp:taxon-name-part> <tp:taxon-name-part taxon-name-part-type="species" reg="sesama">sesama</tp:taxon-name-part>
                    	
                    		<object-id xmlns:xlink="http://www.w3.org/1999/xlink" content-type="zoobank" xlink:type="simple">https://zoobank.org/C7586E98-D5AF-44A0-BA71-F3045D3D6E65</object-id>
                    	</tp:taxon-name><tp:taxon-authority>Chan &amp; Lee</tp:taxon-authority><tp:taxon-status xmlns:xlink="http://www.w3.org/1999/xlink" xlink:type="simple">sp. nov.</tp:taxon-status><xref ref-type="fig" rid="F1">Figs 1</xref><xref ref-type="fig" rid="F2">, 2</xref></tp:nomenclature><tp:treatment-sec sec-type="Type material"><title>Type material.</title><p><bold><italic>Holotype</italic></bold>. • ASIZM0001725, 2.02 mm preserved length, collected 14 June 2025, 82.5 km, off Northern Coastal Highway, Ruifang District, New Taipei City, Taiwan (<named-content xmlns:xlink="http://www.w3.org/1999/xlink" content-type="dwc:verbatimCoordinates" xlink:type="simple">25°12.09'N, 121°90.02'E</named-content>, WGS 84), 23 m depth, on bryozoan on the reef, collected by Ho-Yeung Chan. <bold><italic>Paratypes</italic></bold>. • ASIZM0001721 to ASIZM0001724 and ASIZM0001726, 0.9–2.95 mm length, collected 04 May 2021, 02 Aug 2021, 09 Sep 2021, 01 Jun 2025, and 14 Jun 2025, 82.5, 19–30 m depth, bryozoan on the reef, collected by Ho-Yeung Chan (Table <xref ref-type="table" rid="T1">1</xref>).</p></tp:treatment-sec><tp:treatment-sec sec-type="Diagnosis"><title>Diagnosis.</title><p><italic><tp:taxon-name><tp:taxon-name-part taxon-name-part-type="genus" reg="Thecacera">Thecacera</tp:taxon-name-part> <tp:taxon-name-part taxon-name-part-type="species" reg="sesama">sesama</tp:taxon-name-part></tp:taxon-name></italic> sp. nov. is distinguished by a unique combination of the following external morphological characters: (1) maximum preserved length of specimens is 2.83 mm; (2) body colour is translucent whitish, allowing some internal organs to be faintly visible; (3) entire body, as well as the rhinophores, rhinophoral sheaths, gills, post-branchial appendages, propodial tentacles, and tail are covered with numerous, discrete, small, circular, black spots and large yellow spots, as well as many white, snowflake-shaped pigment patches scattered on the body; (4) rhinophores and rhinophoral sheaths are translucent whitish, with small black spots and large yellow spots; (5) rhinophoral lamellae number 9–12; (6) gills number 5 and are translucent whitish, and the branchial plumes are pinnate; (7) post-branchial appendages are translucent whitish; (8) the head is translucent whitish, with short, blunt propodial tentacles at the corners.</p></tp:treatment-sec><tp:treatment-sec sec-type="Description"><title>Description</title><p><bold>(Figs <xref ref-type="fig" rid="F1">1</xref>, <xref ref-type="fig" rid="F2">2</xref>)</bold>. Body and size. This is a small species of <italic><tp:taxon-name><tp:taxon-name-part taxon-name-part-type="genus" reg="Thecacera">Thecacera</tp:taxon-name-part></tp:taxon-name></italic> that has the body covered with a snowflake-like pattern of pigments. Body length 0.9–2.95 mm (<italic>n</italic> = 6, mean = 2.34 mm), width 0.63–1.11 mm (<italic>n</italic> = 3, mean = 0.94 mm) and height between 0.47–1.89 mm (<italic>n</italic> = 5, mean = 1.27 mm) (Table <xref ref-type="table" rid="T2">2</xref>).</p><fig id="F1" position="float" orientation="portrait"><object-id xmlns:xlink="http://www.w3.org/1999/xlink" content-type="doi" xlink:type="simple">10.3897/zookeys.1279.184298.figure1</object-id><object-id xmlns:xlink="http://www.w3.org/1999/xlink" content-type="arpha" xlink:type="simple">532FFAD5-D6B0-575C-A3E5-6B964FEA93CA</object-id><label>Figure 1.</label><caption><p>Living specimens of <italic><tp:taxon-name><tp:taxon-name-part taxon-name-part-type="genus" reg="Thecacera">Thecacera</tp:taxon-name-part> <tp:taxon-name-part taxon-name-part-type="species" reg="sesama">sesama</tp:taxon-name-part></tp:taxon-name></italic> sp. nov. <bold>A</bold>. Ecological photos; <bold>B</bold>. ASIZM0001722; <bold>C</bold>. ASIZM0001721. Scale bars: 1 mm.</p></caption><graphic xmlns:xlink="http://www.w3.org/1999/xlink" xlink:href="zookeys-1279-269_article-184298__-g001.jpg" id="oo_1636095.jpg" position="float" orientation="portrait" xlink:type="simple"><uri content-type="original_file" xlink:type="simple">https://binary.pensoft.net/fig/1636095</uri></graphic></fig><fig id="F2" position="float" orientation="portrait"><object-id xmlns:xlink="http://www.w3.org/1999/xlink" content-type="doi" xlink:type="simple">10.3897/zookeys.1279.184298.figure2</object-id><object-id xmlns:xlink="http://www.w3.org/1999/xlink" content-type="arpha" xlink:type="simple">0F4ECAF9-4373-5C3B-991D-EE22754F6453</object-id><label>Figure 2.</label><caption><p>Details of appearance and morphological features, hand-drawn on a tablet PC by C-LL. <italic><tp:taxon-name><tp:taxon-name-part taxon-name-part-type="genus" reg="Thecacera">Thecacera</tp:taxon-name-part> <tp:taxon-name-part taxon-name-part-type="species" reg="sesama">sesama</tp:taxon-name-part></tp:taxon-name></italic> sp. nov. Abbreviations: R rhinophores; RS rhinophoral sheaths; EA extra-rhinophoral appendages; PT propodial tentacles; G gills; PBA post-branchial appendages; T tail. Scale bar: 1 mm</p></caption><graphic xmlns:xlink="http://www.w3.org/1999/xlink" xlink:href="zookeys-1279-269_article-184298__-g002.jpg" id="oo_1636096.jpg" position="float" orientation="portrait" xlink:type="simple"><uri content-type="original_file" xlink:type="simple">https://binary.pensoft.net/fig/1636096</uri></graphic></fig><table-wrap id="T2" position="float" orientation="portrait"><label>Table 2.</label><caption><p>Morphological data for the measured specimens in millimetres.</p></caption><table><tbody><tr><th rowspan="1" colspan="1">Voucher</th><th rowspan="1" colspan="1">Body length</th><th rowspan="1" colspan="1">Body width</th><th rowspan="1" colspan="1">Body height</th><th rowspan="1" colspan="1">Black spot</th><th rowspan="1" colspan="1">Yellow spot</th></tr><tr><td rowspan="1" colspan="1">ASIZM0001721</td><td rowspan="1" colspan="1">2.83</td><td rowspan="1" colspan="1">1.08</td><td rowspan="1" colspan="1">No record</td><td rowspan="1" colspan="1">0.05</td><td rowspan="1" colspan="1">0.07</td></tr><tr><td rowspan="1" colspan="1">ASIZM0001722</td><td rowspan="1" colspan="1">2.60</td><td rowspan="1" colspan="1">1.11</td><td rowspan="1" colspan="1">1.80</td><td rowspan="1" colspan="1">0.05</td><td rowspan="1" colspan="1">0.11</td></tr><tr><td rowspan="1" colspan="1">ASIZM0001723</td><td rowspan="1" colspan="1">2.77</td><td rowspan="1" colspan="1">No record</td><td rowspan="1" colspan="1">1.89</td><td rowspan="1" colspan="1">0.10</td><td rowspan="1" colspan="1">0.15</td></tr><tr><td rowspan="1" colspan="1">ASIZM0001724</td><td rowspan="1" colspan="1">2.02</td><td rowspan="1" colspan="1">No record</td><td rowspan="1" colspan="1">1.24</td><td rowspan="1" colspan="1">0.07</td><td rowspan="1" colspan="1">0.09</td></tr><tr><td rowspan="1" colspan="1">ASIZM0001725*</td><td rowspan="1" colspan="1">0.90</td><td rowspan="1" colspan="1">No record</td><td rowspan="1" colspan="1">0.47</td><td rowspan="1" colspan="1">0.03</td><td rowspan="1" colspan="1">0.07</td></tr><tr><td rowspan="1" colspan="1">ASIZM0001726</td><td rowspan="1" colspan="1">2.95</td><td rowspan="1" colspan="1">0.63</td><td rowspan="1" colspan="1">0.98</td><td rowspan="1" colspan="1">0.05</td><td rowspan="1" colspan="1">0.13</td></tr><tr><td rowspan="1" colspan="1">Mean</td><td rowspan="1" colspan="1">2.34</td><td rowspan="1" colspan="1">0.94</td><td rowspan="1" colspan="1">1.27</td><td rowspan="1" colspan="1">0.06</td><td rowspan="1" colspan="1">0.10</td></tr></tbody></table><table-wrap-foot><fn><p>*Holotype. All other specimens are paratypes.</p></fn></table-wrap-foot></table-wrap><p><bold><italic>Colouration</italic></bold>. The ground colour of all entire specimens is uniformly translucent white. This translucency allows the pale yellowish-white visceral mass to be visible through the dorsal integument.</p><p><bold><italic>Spots</italic></bold>. The most striking characteristic of this species is the dense coverage of discrete, circular, small, black spots between 0.03 and 0.10 mm (<italic>n</italic> = 6 and mean = 0.06 mm) in diameter and larger yellow spots between 0.07 and 0.15 mm (<italic>n</italic> = 6 and mean = 0.10 mm) in diameter. These two types of spots are evenly distributed over the entire body. The spots do not coalesce (Table <xref ref-type="table" rid="T2">2</xref>).</p><p><bold><italic>Head and propodial tentacles</italic></bold>. The head is not clearly demarcated from the main body. At each anterolateral corner of the veil is a short, blunt, digitiform propodial tentacle.</p><p><bold><italic>Rhinophores</italic></bold>. They emerge from cylindrical sheaths with smooth, slightly flared rims. The sheaths share the same translucent white ground colour and dense, small black and large yellow spotting as the body. The club bears 9–12 lamellae (<italic>n</italic> = 6 specimens and mean lamellae = 10). The club is translucent white.</p><p><bold><italic>Extra-rhinophoral appendages</italic></bold>. The inner surfaces of the extra-rhinophoral appendages processes are fimbriate.</p><p><bold>Gills</bold>. The branchial apparatus is situated dorsally in the posterior half of the body surrounding the anterior and lateral sides of the anal papilla. The five gills are entirely translucent white, although some specimens present a few small black spots and larger yellow spots on the outer base of the gill rachis.</p><p><bold><italic>Post-branchial appendages</italic></bold>. A single, large, unbranched digitiform appendage is located on each side of the dorsum, positioned posterolaterally to the gill arch. These appendages are prominent, often held erect or angled dorsolaterally. They are structurally simple, sharing the body’s ground colour and dense pattern of small black spots and big yellow spots. The distal tip of some specimens is marked with conspicuous, large black spots.</p><p><bold><italic>Foot</italic></bold>. The foot is translucent white. It is approximately the same width as the body, with a posterior that tapers to a blunt point, extending slightly beyond the dorsum.</p></tp:treatment-sec><tp:treatment-sec sec-type="Etymology"><title>Etymology.</title><p>The specific epithet <italic>sesama</italic> is derived from the Latin word for sesame seed, referring to the characteristic small, rounded, seed-like spots that cover the dorsal surface of this species, resembling scattered sesame seeds on the animal’s body.</p></tp:treatment-sec><tp:treatment-sec sec-type="Ecology and behavior"><title>Ecology and behavior.</title><p><italic><tp:taxon-name><tp:taxon-name-part taxon-name-part-type="genus" reg="Thecacera">Thecacera</tp:taxon-name-part> <tp:taxon-name-part taxon-name-part-type="species" reg="sesama">sesama</tp:taxon-name-part></tp:taxon-name></italic> sp. nov. is a specialised predator of bryozoans, specifically observed feeding on one species of bryozoan (Fig. <xref ref-type="fig" rid="F3">3</xref>). Based on eight years of diving experience at the collection site from 2017–2025, <italic><tp:taxon-name><tp:taxon-name-part taxon-name-part-type="genus" reg="Thecacera">T.</tp:taxon-name-part> <tp:taxon-name-part taxon-name-part-type="species" reg="sesama">sesama</tp:taxon-name-part></tp:taxon-name></italic>, <italic><tp:taxon-name><tp:taxon-name-part taxon-name-part-type="genus" reg="Thecacera">T.</tp:taxon-name-part> <tp:taxon-name-part taxon-name-part-type="species" reg="pacifica">pacifica</tp:taxon-name-part></tp:taxon-name></italic>, <italic><tp:taxon-name><tp:taxon-name-part taxon-name-part-type="genus" reg="Thecacera">T.</tp:taxon-name-part> <tp:taxon-name-part taxon-name-part-type="species" reg="picta">picta</tp:taxon-name-part></tp:taxon-name></italic>, and five undescribed <italic><tp:taxon-name><tp:taxon-name-part taxon-name-part-type="genus" reg="Thecacera">Thecacera</tp:taxon-name-part></tp:taxon-name></italic> species were observed to feed on only two species of bryozoan, and these two bryozoans have significantly different appearances. The <abbrev xmlns:xlink="http://www.w3.org/1999/xlink" xlink:title="cytochrome c oxidase subunit I" xlink:type="simple">COI</abbrev> gene of the prey of <italic><tp:taxon-name><tp:taxon-name-part taxon-name-part-type="genus" reg="Thecacera">T.</tp:taxon-name-part> <tp:taxon-name-part taxon-name-part-type="species" reg="sesama">sesama</tp:taxon-name-part></tp:taxon-name></italic> was sequenced and had low sequence similarities with the top sequence matches in the NCBI database, including <italic><tp:taxon-name><tp:taxon-name-part taxon-name-part-type="genus" reg="Watersipora">Watersipora</tp:taxon-name-part> <tp:taxon-name-part taxon-name-part-type="species" reg="edmondsoni">edmondsoni</tp:taxon-name-part></tp:taxon-name></italic> Soule &amp; Soule, 1968 (82.31%) and <italic><tp:taxon-name><tp:taxon-name-part taxon-name-part-type="genus" reg="Bugula">Bugula</tp:taxon-name-part> <tp:taxon-name-part taxon-name-part-type="species" reg="neritina">neritina</tp:taxon-name-part></tp:taxon-name></italic> Linnaeus, 1758 (81.98%) (Table <xref ref-type="table" rid="T3">3</xref>). After a morphological comparison between the prey of <italic><tp:taxon-name><tp:taxon-name-part taxon-name-part-type="genus" reg="Thecacera">T.</tp:taxon-name-part> <tp:taxon-name-part taxon-name-part-type="species" reg="sesama">sesama</tp:taxon-name-part></tp:taxon-name></italic> and <italic><tp:taxon-name><tp:taxon-name-part taxon-name-part-type="genus" reg="Watersipora">W.</tp:taxon-name-part> <tp:taxon-name-part taxon-name-part-type="species" reg="edmondsoni">edmondsoni</tp:taxon-name-part></tp:taxon-name></italic>/<italic><tp:taxon-name><tp:taxon-name-part taxon-name-part-type="genus" reg="Bugula">B.</tp:taxon-name-part> <tp:taxon-name-part taxon-name-part-type="species" reg="neritina">neritina</tp:taxon-name-part></tp:taxon-name></italic>, significant morphological differences were observed between these species, and so the prey is referred as a bryozoan in this paper. The same bryozoan was only seen in the illustration of <italic><tp:taxon-name><tp:taxon-name-part taxon-name-part-type="genus" reg="Thecacera">Thecacera</tp:taxon-name-part></tp:taxon-name></italic> sp. 3 (<xref ref-type="bibr" rid="B20">Nakano 2018</xref>), but it was not identified. The species exhibits typical <italic><tp:taxon-name><tp:taxon-name-part taxon-name-part-type="genus" reg="Thecacera">Thecacera</tp:taxon-name-part></tp:taxon-name></italic> feeding behaviour, rasping the bryozoan colonies. Specimens are typically found in close association with their bryozoan prey, often positioned on or immediately adjacent to active colonies (Fig. <xref ref-type="fig" rid="F3">3</xref>, Table <xref ref-type="table" rid="T4">4</xref>).</p><fig id="F3" position="float" orientation="portrait"><object-id xmlns:xlink="http://www.w3.org/1999/xlink" content-type="doi" xlink:type="simple">10.3897/zookeys.1279.184298.figure3</object-id><object-id xmlns:xlink="http://www.w3.org/1999/xlink" content-type="arpha" xlink:type="simple">675C882A-1F11-57D6-94DF-6D354DF87123</object-id><label>Figure 3.</label><caption><p>Living specimens of bryozoan with <italic><tp:taxon-name><tp:taxon-name-part taxon-name-part-type="genus" reg="Thecacera">Thecacera</tp:taxon-name-part></tp:taxon-name></italic> species. <bold>A</bold>. <italic><tp:taxon-name><tp:taxon-name-part taxon-name-part-type="genus" reg="Thecacera">T.</tp:taxon-name-part> <tp:taxon-name-part taxon-name-part-type="species" reg="sesama">sesama</tp:taxon-name-part></tp:taxon-name></italic> sp. nov. feeding on a bryozoan; <bold>B</bold>. Bryozoan, ASIZ0100005; <bold>C</bold>. <italic><tp:taxon-name><tp:taxon-name-part taxon-name-part-type="genus" reg="Thecacera">T.</tp:taxon-name-part> <tp:taxon-name-part taxon-name-part-type="species" reg="pacifica">pacifica</tp:taxon-name-part></tp:taxon-name></italic> feeding on a bryozoan; <bold>D</bold>. <italic><tp:taxon-name><tp:taxon-name-part taxon-name-part-type="genus" reg="Thecacera">T.</tp:taxon-name-part> <tp:taxon-name-part taxon-name-part-type="species" reg="picta">picta</tp:taxon-name-part></tp:taxon-name></italic> feeding on another bryozoan. Scale bar: 1 mm (<bold>B</bold>).</p></caption><graphic xmlns:xlink="http://www.w3.org/1999/xlink" xlink:href="zookeys-1279-269_article-184298__-g003.jpg" id="oo_1636097.jpg" position="float" orientation="portrait" xlink:type="simple"><uri content-type="original_file" xlink:type="simple">https://binary.pensoft.net/fig/1636097</uri></graphic></fig><table-wrap id="T3" position="float" orientation="portrait"><label>Table 3.</label><caption><p>Comparison of feeding habits among valid species of the genus <italic><tp:taxon-name><tp:taxon-name-part taxon-name-part-type="genus" reg="Thecacera">Thecacera</tp:taxon-name-part></tp:taxon-name></italic>.</p></caption><table><tbody><tr><th rowspan="1" colspan="1">Species</th><th rowspan="1" colspan="1">Feeding habits</th><th rowspan="1" colspan="1">Reference</th></tr><tr><td rowspan="1" colspan="1"><italic><tp:taxon-name><tp:taxon-name-part taxon-name-part-type="genus" reg="Thecacera">T.</tp:taxon-name-part> <tp:taxon-name-part taxon-name-part-type="species" reg="sesama">sesama</tp:taxon-name-part></tp:taxon-name></italic> sp. nov.</td><td rowspan="1" colspan="1">Bryozoan</td><td rowspan="1" colspan="1">This study</td></tr><tr><td rowspan="1" colspan="1">
                      <italic>
                        <tp:taxon-name><tp:taxon-name-part taxon-name-part-type="genus" reg="Thecacera">T.</tp:taxon-name-part> <tp:taxon-name-part taxon-name-part-type="species" reg="darwini">darwini</tp:taxon-name-part></tp:taxon-name>
                      </italic>
                    </td><td rowspan="1" colspan="1">
                      <italic>
                        <tp:taxon-name><tp:taxon-name-part taxon-name-part-type="genus" reg="Beania">Beania</tp:taxon-name-part> <tp:taxon-name-part taxon-name-part-type="species" reg="magellanica">magellanica</tp:taxon-name-part></tp:taxon-name>
                      </italic>
                    </td><td rowspan="1" colspan="1"><xref ref-type="bibr" rid="B18">Marcus 1959</xref>: 59; <xref ref-type="bibr" rid="B7">Fischer et al. 2005</xref></td></tr><tr><td rowspan="1" colspan="1">
                      <italic>
                        <tp:taxon-name><tp:taxon-name-part taxon-name-part-type="genus" reg="Thecacera">T.</tp:taxon-name-part> <tp:taxon-name-part taxon-name-part-type="species" reg="pacifica">pacifica</tp:taxon-name-part></tp:taxon-name>
                      </italic>
                    </td><td rowspan="1" colspan="1">Bryozoan</td><td rowspan="1" colspan="1">This study</td></tr><tr><td rowspan="1" colspan="1">
                      <italic>
                        <tp:taxon-name><tp:taxon-name-part taxon-name-part-type="genus" reg="Thecacera">T.</tp:taxon-name-part> <tp:taxon-name-part taxon-name-part-type="species" reg="pennigera">pennigera</tp:taxon-name-part></tp:taxon-name>
                      </italic>
                    </td><td rowspan="1" colspan="1"><italic><tp:taxon-name><tp:taxon-name-part taxon-name-part-type="genus" reg="Bugula">Bugula</tp:taxon-name-part> <tp:taxon-name-part taxon-name-part-type="species" reg="flabellata">flabellata</tp:taxon-name-part></tp:taxon-name></italic> and <italic><tp:taxon-name><tp:taxon-name-part taxon-name-part-type="genus" reg="Bugula">Bugula</tp:taxon-name-part> <tp:taxon-name-part taxon-name-part-type="species" reg="neritina">neritina</tp:taxon-name-part></tp:taxon-name></italic></td><td rowspan="1" colspan="1"><xref ref-type="bibr" rid="B30">Thompson and Brown 1984</xref>: 71; Mohamed Hatha 2017</td></tr><tr><td rowspan="1" colspan="1">
                      <italic>
                        <tp:taxon-name><tp:taxon-name-part taxon-name-part-type="genus" reg="Thecacera">T.</tp:taxon-name-part> <tp:taxon-name-part taxon-name-part-type="species" reg="picta">picta</tp:taxon-name-part></tp:taxon-name>
                      </italic>
                    </td><td rowspan="1" colspan="1">Bryozoan</td><td rowspan="1" colspan="1">This study</td></tr></tbody></table></table-wrap><table-wrap id="T4" position="float" orientation="portrait"><label>Table 4.</label><caption><p>Comparative morphology between similar species of <italic><tp:taxon-name><tp:taxon-name-part taxon-name-part-type="genus" reg="Thecacera">Thecacera</tp:taxon-name-part></tp:taxon-name></italic>. <sup>a</sup> (<xref ref-type="bibr" rid="B7">Fischer et al. 2005</xref>); <sup>b</sup> (<xref ref-type="bibr" rid="B21">Nimbs et al. 2016</xref>); <sup>c</sup> (<xref ref-type="bibr" rid="B1">Baba 1960</xref>); <sup>d</sup> (<xref ref-type="bibr" rid="B6">Edmunds 2010</xref>); <sup>e</sup> (<xref ref-type="bibr" rid="B14">Jung et al. 2013</xref>); <sup>f</sup> (<xref ref-type="bibr" rid="B34">Yonow 1994</xref>); <sup>g</sup> (<xref ref-type="bibr" rid="B15">Kumar et al. 2019</xref>); <sup>h</sup> (<xref ref-type="bibr" rid="B10">Gosliner et al. 2008</xref>.).</p></caption><table><tbody><tr><th rowspan="1" colspan="1"/><th rowspan="1" colspan="1"><italic><tp:taxon-name><tp:taxon-name-part taxon-name-part-type="genus" reg="Thecacera">Thecacera</tp:taxon-name-part> <tp:taxon-name-part taxon-name-part-type="species" reg="sesama">sesama</tp:taxon-name-part></tp:taxon-name></italic> sp. nov.</th><th rowspan="1" colspan="1">
                      <italic>
                        <tp:taxon-name><tp:taxon-name-part taxon-name-part-type="genus" reg="Thecacera">Thecacera</tp:taxon-name-part> <tp:taxon-name-part taxon-name-part-type="species" reg="darwini">darwini</tp:taxon-name-part></tp:taxon-name>
                      </italic>
                    </th><th rowspan="1" colspan="1">
                      <italic>
                        <tp:taxon-name><tp:taxon-name-part taxon-name-part-type="genus" reg="Thecacera">Thecacera</tp:taxon-name-part> <tp:taxon-name-part taxon-name-part-type="species" reg="pacifica">pacifica</tp:taxon-name-part></tp:taxon-name>
                      </italic>
                    </th><th rowspan="1" colspan="1">
                      <italic>
                        <tp:taxon-name><tp:taxon-name-part taxon-name-part-type="genus" reg="Thecacera">Thecacera</tp:taxon-name-part> <tp:taxon-name-part taxon-name-part-type="species" reg="pennigera">pennigera</tp:taxon-name-part></tp:taxon-name>
                      </italic>
                    </th><th rowspan="1" colspan="1"><italic><tp:taxon-name><tp:taxon-name-part taxon-name-part-type="genus" reg="Thecacera">Thecacera</tp:taxon-name-part> <tp:taxon-name-part taxon-name-part-type="species" reg="picta">picta</tp:taxon-name-part></tp:taxon-name></italic> (striped)</th><th rowspan="1" colspan="1"><italic><tp:taxon-name><tp:taxon-name-part taxon-name-part-type="genus" reg="Thecacera">Thecacera</tp:taxon-name-part> <tp:taxon-name-part taxon-name-part-type="species" reg="picta">picta</tp:taxon-name-part></tp:taxon-name></italic> (spotted)</th><th rowspan="1" colspan="1">
                      <italic>
                        <tp:taxon-name><tp:taxon-name-part taxon-name-part-type="genus" reg="Thecacera">Thecacera</tp:taxon-name-part> <tp:taxon-name-part taxon-name-part-type="species" reg="vittata">vittata</tp:taxon-name-part></tp:taxon-name>
                      </italic>
                    </th></tr><tr><td rowspan="1" colspan="1">Maximum body length (mm)</td><td rowspan="1" colspan="1">2.83</td><td rowspan="1" colspan="1">45 <sup>a</sup></td><td rowspan="1" colspan="1">30 <sup>b</sup></td><td rowspan="1" colspan="1">25 <sup>c</sup></td><td rowspan="1" colspan="1">20</td><td rowspan="1" colspan="1">20</td><td rowspan="1" colspan="1">8.5 <sup>f</sup></td></tr><tr><td rowspan="1" colspan="1">Body colour</td><td rowspan="1" colspan="1">Translucent white</td><td rowspan="1" colspan="1">Translucent white <sup>a</sup></td><td rowspan="1" colspan="1">Bright orange <sup>g</sup></td><td rowspan="1" colspan="1">Translucent white <sup>c</sup></td><td rowspan="1" colspan="1">Translucent cream to grey</td><td rowspan="1" colspan="1">Translucent cream to grey</td><td rowspan="1" colspan="1">Translucent cream with black, orange, and white markings <sup>f</sup></td></tr><tr><td rowspan="1" colspan="1">Spots</td><td rowspan="1" colspan="1">Large yellow interspersed with smaller black circular spots</td><td rowspan="1" colspan="1">Black circular spots</td><td rowspan="1" colspan="1">None</td><td rowspan="1" colspan="1">Large orange interspersed with smaller black circular spots</td><td rowspan="1" colspan="1">Small amount, streaks, and continuous lines</td><td rowspan="1" colspan="1">Numerous and discrete circular spots</td><td rowspan="1" colspan="1">Black spots form distinct lines <sup>f</sup></td></tr><tr><td rowspan="1" colspan="1">Rhinophores</td><td rowspan="1" colspan="1">Translucent white with large yellow and small black spots</td><td rowspan="1" colspan="1">Light yellow</td><td rowspan="1" colspan="1">Orange with black on the top <sup>h</sup></td><td rowspan="1" colspan="1">Whitish <sup>c</sup></td><td rowspan="1" colspan="1">Black with orange at the tips</td><td rowspan="1" colspan="1">Black with orange at the tips</td><td rowspan="1" colspan="1">Black with orange at the tips</td></tr><tr><td rowspan="1" colspan="1">Rhinophoral sheaths</td><td rowspan="1" colspan="1">Translucent white with large yellow and small black spots</td><td rowspan="1" colspan="1">Dark yellow</td><td rowspan="1" colspan="1">Black, blue, and white tips</td><td rowspan="1" colspan="1">Whitish with big orange and small black spots</td><td rowspan="1" colspan="1">Black and orange tips</td><td rowspan="1" colspan="1">Black and orange tips</td><td rowspan="1" colspan="1">Black and orange tips</td></tr><tr><td rowspan="1" colspan="1">Lamellae</td><td rowspan="1" colspan="1">9–12</td><td rowspan="1" colspan="1">15–18 <sup>a</sup></td><td rowspan="1" colspan="1">No record</td><td rowspan="1" colspan="1">4–10 <sup>d</sup></td><td rowspan="1" colspan="1">No record</td><td rowspan="1" colspan="1">No record</td><td rowspan="1" colspan="1">15–19 <sup>f</sup></td></tr><tr><td rowspan="1" colspan="1">Gills colour</td><td rowspan="1" colspan="1">Translucent white with large yellow and small black spots</td><td rowspan="1" colspan="1">Whitish rachis and apices yellow <sup>a</sup></td><td rowspan="1" colspan="1">Orange with black on the top</td><td rowspan="1" colspan="1">Whitish <sup>c</sup></td><td rowspan="1" colspan="1">Translucent often with black line</td><td rowspan="1" colspan="1">Translucent often with black line</td><td rowspan="1" colspan="1">Translucent with black line</td></tr><tr><td rowspan="1" colspan="1">Post-branchial appendages</td><td rowspan="1" colspan="1">Translucent white with large yellow and small black spots</td><td rowspan="1" colspan="1">Yellow with white on the top</td><td rowspan="1" colspan="1">Black, blue, and white tips <sup>h</sup></td><td rowspan="1" colspan="1">Numerous big orange and small black spots scattered <sup>e</sup></td><td rowspan="1" colspan="1">Black, orange, and white tips</td><td rowspan="1" colspan="1">Black, orange, and white tips</td><td rowspan="1" colspan="1">Black, orange, and white tips</td></tr><tr><td rowspan="1" colspan="1">Tail colour</td><td rowspan="1" colspan="1">Translucent white with large yellow and small black spots</td><td rowspan="1" colspan="1">White and yellow tips</td><td rowspan="1" colspan="1">Black, blue, and white tips <sup>h</sup></td><td rowspan="1" colspan="1">Numerous big orange and small black spots scattered <sup>e</sup></td><td rowspan="1" colspan="1">Black and orange tips</td><td rowspan="1" colspan="1">Black and orange tips</td><td rowspan="1" colspan="1">Bright orange</td></tr><tr><td rowspan="1" colspan="1">Distribution</td><td rowspan="1" colspan="1">Indo-Pacific</td><td rowspan="1" colspan="1">Chile</td><td rowspan="1" colspan="1">Widespread in Pacific</td><td rowspan="1" colspan="1">Cosmopolitan</td><td rowspan="1" colspan="1">Widespread in Pacific</td><td rowspan="1" colspan="1">Widespread in Pacific</td><td rowspan="1" colspan="1">Maldives</td></tr></tbody></table></table-wrap></tp:treatment-sec><tp:treatment-sec sec-type="Molecular characteristics"><title>Molecular characteristics.</title><p>DNA sequences were successfully obtained for both <abbrev xmlns:xlink="http://www.w3.org/1999/xlink" xlink:title="cytochrome c oxidase subunit I" xlink:type="simple">COI</abbrev> and 16S rRNA genes from three paratype specimens. The extremely small size of the specimens (0.9–2.95 mm) means that the whole body was used for DNA extraction. Therefore, only three paratype specimens were examined to ensure the preservation of the remaining specimens for long-term storage in museums. The <abbrev xmlns:xlink="http://www.w3.org/1999/xlink" xlink:title="cytochrome c oxidase subunit I" xlink:type="simple">COI</abbrev> sequences (658 bp) showed 88.27% similarity to <italic><tp:taxon-name><tp:taxon-name-part taxon-name-part-type="genus" reg="Thecacera">Thecacera</tp:taxon-name-part> <tp:taxon-name-part taxon-name-part-type="species" reg="picta">picta</tp:taxon-name-part></tp:taxon-name></italic> (GenBank accession no. <ext-link xmlns:xlink="http://www.w3.org/1999/xlink" xlink:href="KP871652" ext-link-type="gen" xlink:type="simple">KP871652</ext-link>), the closest match in GenBank databases. Intraspecific variations in <abbrev xmlns:xlink="http://www.w3.org/1999/xlink" xlink:title="cytochrome c oxidase subunit I" xlink:type="simple">COI</abbrev> sequences among the three specimens are minimal (0.2–0.4%), while their interspecific divergence with <italic><tp:taxon-name><tp:taxon-name-part taxon-name-part-type="genus" reg="Thecacera">T.</tp:taxon-name-part> <tp:taxon-name-part taxon-name-part-type="species" reg="picta">picta</tp:taxon-name-part></tp:taxon-name></italic> is substantial (14.17%). The 16S rDNA sequences (387 bp) of the new species had a 98.44% similarity to <italic><tp:taxon-name><tp:taxon-name-part taxon-name-part-type="genus" reg="Thecacera">T.</tp:taxon-name-part> <tp:taxon-name-part taxon-name-part-type="species" reg="picta">picta</tp:taxon-name-part></tp:taxon-name></italic> (GenBank accession <ext-link xmlns:xlink="http://www.w3.org/1999/xlink" xlink:href="KP871701" ext-link-type="gen" xlink:type="simple">KP871701</ext-link>), and have intraspecific variations of 0.3–0.6%, and interspecific divergence of 6.72% with <italic><tp:taxon-name><tp:taxon-name-part taxon-name-part-type="genus" reg="Thecacera">T.</tp:taxon-name-part> <tp:taxon-name-part taxon-name-part-type="species" reg="picta">picta</tp:taxon-name-part></tp:taxon-name></italic>.</p><p><bold>Molecular phylogenetic analysis</bold>. The phylogenetic analysis based on <abbrev xmlns:xlink="http://www.w3.org/1999/xlink" xlink:title="cytochrome c oxidase subunit I" xlink:type="simple">COI</abbrev> sequences confirmed the taxonomic placement of <italic><tp:taxon-name><tp:taxon-name-part taxon-name-part-type="genus" reg="Thecacera">Thecacera</tp:taxon-name-part> <tp:taxon-name-part taxon-name-part-type="species" reg="sesama">sesama</tp:taxon-name-part></tp:taxon-name></italic> sp. nov. within the genus <italic><tp:taxon-name><tp:taxon-name-part taxon-name-part-type="genus" reg="Thecacera">Thecacera</tp:taxon-name-part></tp:taxon-name></italic>. The maximum-likelihood tree showed <italic><tp:taxon-name><tp:taxon-name-part taxon-name-part-type="genus" reg="Thecacera">T.</tp:taxon-name-part> <tp:taxon-name-part taxon-name-part-type="species" reg="sesama">sesama</tp:taxon-name-part></tp:taxon-name></italic> forming a well-supported monophyletic clade (100/1.00, maximum-likelihood bootstrap (<abbrev xmlns:xlink="http://www.w3.org/1999/xlink" xlink:title="maximum-likelihood bootstrap" xlink:type="simple">BS</abbrev>)/Bayesian posterior probability (<abbrev xmlns:xlink="http://www.w3.org/1999/xlink" xlink:title="Bayesian posterior probability" xlink:type="simple">PP</abbrev>) that is sister to <italic><tp:taxon-name><tp:taxon-name-part taxon-name-part-type="genus" reg="Thecacera">T.</tp:taxon-name-part> <tp:taxon-name-part taxon-name-part-type="species" reg="picta">picta</tp:taxon-name-part></tp:taxon-name></italic> with moderate support (63/0.97) (Fig. <xref ref-type="fig" rid="F4">4</xref>). Analysis of 16S rRNA sequences provides additional support for the species-level distinction of <italic><tp:taxon-name><tp:taxon-name-part taxon-name-part-type="genus" reg="Thecacera">T.</tp:taxon-name-part> <tp:taxon-name-part taxon-name-part-type="species" reg="sesama">sesama</tp:taxon-name-part></tp:taxon-name></italic>. The 16S phylogeny shows a similar topology to the <abbrev xmlns:xlink="http://www.w3.org/1999/xlink" xlink:title="cytochrome c oxidase subunit I" xlink:type="simple">COI</abbrev> tree, with <italic><tp:taxon-name><tp:taxon-name-part taxon-name-part-type="genus" reg="Thecacera">T.</tp:taxon-name-part> <tp:taxon-name-part taxon-name-part-type="species" reg="sesama">sesama</tp:taxon-name-part></tp:taxon-name></italic> specimens forming a strongly supported clade within <italic><tp:taxon-name><tp:taxon-name-part taxon-name-part-type="genus" reg="Thecacera">Thecacera</tp:taxon-name-part></tp:taxon-name></italic> (78/1.00) (Fig. <xref ref-type="fig" rid="F5">5</xref>).</p><fig id="F4" position="float" orientation="portrait"><object-id xmlns:xlink="http://www.w3.org/1999/xlink" content-type="doi" xlink:type="simple">10.3897/zookeys.1279.184298.figure4</object-id><object-id xmlns:xlink="http://www.w3.org/1999/xlink" content-type="arpha" xlink:type="simple">7FC103A1-A16F-5CBF-A923-775C8258BE57</object-id><label>Figure 4.</label><caption><p>Maximum-likelihood (<abbrev xmlns:xlink="http://www.w3.org/1999/xlink" xlink:title="maximum likelihood" xlink:type="simple">ML</abbrev>) phylogenetic tree inferred from mitochondrial cytochrome c oxidase subunit I (<abbrev xmlns:xlink="http://www.w3.org/1999/xlink" xlink:title="cytochrome c oxidase subunit I" xlink:type="simple">COI</abbrev>) gene sequences showing the relationship of <italic><tp:taxon-name><tp:taxon-name-part taxon-name-part-type="genus" reg="Thecacera">Thecacera</tp:taxon-name-part> <tp:taxon-name-part taxon-name-part-type="species" reg="sesama">sesama</tp:taxon-name-part></tp:taxon-name></italic> sp. nov. and related species within the family <tp:taxon-name><tp:taxon-name-part taxon-name-part-type="family" reg="Polyceridae">Polyceridae</tp:taxon-name-part></tp:taxon-name>. Bootstrap support values (left) and Bayesian posterior probabilities (right) are indicated at each node. The newly species is highlighted in bold. The scale bar represents 0.10 substitutions per site. <italic><tp:taxon-name><tp:taxon-name-part taxon-name-part-type="genus" reg="Bathydoris">Bathydoris</tp:taxon-name-part> <tp:taxon-name-part taxon-name-part-type="species" reg="clavigera">clavigera</tp:taxon-name-part></tp:taxon-name></italic> was used as the outgroup.</p></caption><graphic xmlns:xlink="http://www.w3.org/1999/xlink" xlink:href="zookeys-1279-269_article-184298__-g004.jpg" id="oo_1636098.jpg" position="float" orientation="portrait" xlink:type="simple"><uri content-type="original_file" xlink:type="simple">https://binary.pensoft.net/fig/1636098</uri></graphic></fig><fig id="F5" position="float" orientation="portrait"><object-id xmlns:xlink="http://www.w3.org/1999/xlink" content-type="doi" xlink:type="simple">10.3897/zookeys.1279.184298.figure5</object-id><object-id xmlns:xlink="http://www.w3.org/1999/xlink" content-type="arpha" xlink:type="simple">BF404C4E-BD6A-5674-8910-364F7C1263DE</object-id><label>Figure 5.</label><caption><p>Maximum-likelihood (<abbrev xmlns:xlink="http://www.w3.org/1999/xlink" xlink:title="maximum likelihood" xlink:type="simple">ML</abbrev>) phylogenetic tree based on mitochondrial 16S rRNA gene sequences showing the relationship of <italic><tp:taxon-name><tp:taxon-name-part taxon-name-part-type="genus" reg="Thecacera">Thecacera</tp:taxon-name-part> <tp:taxon-name-part taxon-name-part-type="species" reg="sesama">sesama</tp:taxon-name-part></tp:taxon-name></italic> sp. nov. and related taxa within the family <tp:taxon-name><tp:taxon-name-part taxon-name-part-type="family" reg="Polyceridae">Polyceridae</tp:taxon-name-part></tp:taxon-name>. Bootstrap support values (left) and Bayesian posterior probabilities (right) are indicated at each node. The new species is highlighted in bold. The scale bar represents 0.10 substitutions per site. <italic><tp:taxon-name><tp:taxon-name-part taxon-name-part-type="genus" reg="Bathydoris">Bathydoris</tp:taxon-name-part> <tp:taxon-name-part taxon-name-part-type="species" reg="clavigera">clavigera</tp:taxon-name-part></tp:taxon-name></italic> was used as the outgroup.</p></caption><graphic xmlns:xlink="http://www.w3.org/1999/xlink" xlink:href="zookeys-1279-269_article-184298__-g005.jpg" id="oo_1636099.jpg" position="float" orientation="portrait" xlink:type="simple"><uri content-type="original_file" xlink:type="simple">https://binary.pensoft.net/fig/1636099</uri></graphic></fig></tp:treatment-sec><tp:treatment-sec><!--Section generated to contain objects referenced in tp:taxon-treatment.--><table-wrap id="T1" position="float" orientation="portrait"><label>Table 1.</label><caption><p>Details for <italic><tp:taxon-name><tp:taxon-name-part taxon-name-part-type="genus" reg="Thecacera">Thecacera</tp:taxon-name-part> <tp:taxon-name-part taxon-name-part-type="species" reg="sesama">sesama</tp:taxon-name-part></tp:taxon-name></italic> sp. nov. and its associated bryozoan specimen collected at the type locality and examined in this study.</p></caption><table><tbody><tr><th rowspan="2" colspan="1">Collection date</th><th rowspan="2" colspan="1">Depth (m)</th><th rowspan="2" colspan="1">Species</th><th rowspan="2" colspan="1">Type</th><th rowspan="1" colspan="2">GenBank accession number</th><th rowspan="2" colspan="1">Voucher</th></tr><tr><th rowspan="1" colspan="1">
                  <abbrev xmlns:xlink="http://www.w3.org/1999/xlink" xlink:title="cytochrome c oxidase subunit I" xlink:type="simple">COI</abbrev>
                </th><th rowspan="1" colspan="1">16S</th></tr><tr><td rowspan="1" colspan="1">04 May 2021</td><td rowspan="1" colspan="1">21</td><td rowspan="1" colspan="1">
                  <italic>
                    <tp:taxon-name><tp:taxon-name-part taxon-name-part-type="genus" reg="Thecacera">T.</tp:taxon-name-part> <tp:taxon-name-part taxon-name-part-type="species" reg="sesama">sesama</tp:taxon-name-part></tp:taxon-name>
                  </italic>
                </td><td rowspan="1" colspan="1">Paratype</td><td rowspan="1" colspan="1">
                  <ext-link xmlns:xlink="http://www.w3.org/1999/xlink" xlink:href="PX408749" ext-link-type="gen" xlink:type="simple">PX408749</ext-link>
                </td><td rowspan="1" colspan="1">
                  <ext-link xmlns:xlink="http://www.w3.org/1999/xlink" xlink:href="PX410093" ext-link-type="gen" xlink:type="simple">PX410093</ext-link>
                </td><td rowspan="1" colspan="1"><abbrev xmlns:xlink="http://www.w3.org/1999/xlink" content-type="institution" xlink:title="Biodiversity Research Centre, Academia Sinica" xlink:type="simple">ASIZM</abbrev> 0001721</td></tr><tr><td rowspan="1" colspan="1">02 Aug 2021</td><td rowspan="1" colspan="1">25</td><td rowspan="1" colspan="1">
                  <italic>
                    <tp:taxon-name><tp:taxon-name-part taxon-name-part-type="genus" reg="Thecacera">T.</tp:taxon-name-part> <tp:taxon-name-part taxon-name-part-type="species" reg="sesama">sesama</tp:taxon-name-part></tp:taxon-name>
                  </italic>
                </td><td rowspan="1" colspan="1">Paratype</td><td rowspan="1" colspan="1">
                  <ext-link xmlns:xlink="http://www.w3.org/1999/xlink" xlink:href="PX408750" ext-link-type="gen" xlink:type="simple">PX408750</ext-link>
                </td><td rowspan="1" colspan="1">
                  <ext-link xmlns:xlink="http://www.w3.org/1999/xlink" xlink:href="PX410094" ext-link-type="gen" xlink:type="simple">PX410094</ext-link>
                </td><td rowspan="1" colspan="1"><abbrev xmlns:xlink="http://www.w3.org/1999/xlink" content-type="institution" xlink:title="Biodiversity Research Centre, Academia Sinica" xlink:type="simple">ASIZM</abbrev> 0001722</td></tr><tr><td rowspan="1" colspan="1">09 Sep 2021</td><td rowspan="1" colspan="1">19</td><td rowspan="1" colspan="1">
                  <italic>
                    <tp:taxon-name><tp:taxon-name-part taxon-name-part-type="genus" reg="Thecacera">T.</tp:taxon-name-part> <tp:taxon-name-part taxon-name-part-type="species" reg="sesama">sesama</tp:taxon-name-part></tp:taxon-name>
                  </italic>
                </td><td rowspan="1" colspan="1">Paratype</td><td rowspan="1" colspan="1">
                  <ext-link xmlns:xlink="http://www.w3.org/1999/xlink" xlink:href="PX408751" ext-link-type="gen" xlink:type="simple">PX408751</ext-link>
                </td><td rowspan="1" colspan="1">
                  <ext-link xmlns:xlink="http://www.w3.org/1999/xlink" xlink:href="PX410095" ext-link-type="gen" xlink:type="simple">PX410095</ext-link>
                </td><td rowspan="1" colspan="1"><abbrev xmlns:xlink="http://www.w3.org/1999/xlink" content-type="institution" xlink:title="Biodiversity Research Centre, Academia Sinica" xlink:type="simple">ASIZM</abbrev> 0001723</td></tr><tr><td rowspan="1" colspan="1">01 Jun 2025</td><td rowspan="1" colspan="1">28</td><td rowspan="1" colspan="1">
                  <italic>
                    <tp:taxon-name><tp:taxon-name-part taxon-name-part-type="genus" reg="Thecacera">T.</tp:taxon-name-part> <tp:taxon-name-part taxon-name-part-type="species" reg="sesama">sesama</tp:taxon-name-part></tp:taxon-name>
                  </italic>
                </td><td rowspan="1" colspan="1">Paratype</td><td rowspan="1" colspan="1">—</td><td rowspan="1" colspan="1">—</td><td rowspan="1" colspan="1"><abbrev xmlns:xlink="http://www.w3.org/1999/xlink" content-type="institution" xlink:title="Biodiversity Research Centre, Academia Sinica" xlink:type="simple">ASIZM</abbrev> 0001724</td></tr><tr><td rowspan="1" colspan="1">14 Jun 2025</td><td rowspan="1" colspan="1">23</td><td rowspan="1" colspan="1">
                  <italic>
                    <tp:taxon-name><tp:taxon-name-part taxon-name-part-type="genus" reg="Thecacera">T.</tp:taxon-name-part> <tp:taxon-name-part taxon-name-part-type="species" reg="sesama">sesama</tp:taxon-name-part></tp:taxon-name>
                  </italic>
                </td><td rowspan="1" colspan="1">Holotype</td><td rowspan="1" colspan="1">—</td><td rowspan="1" colspan="1">—</td><td rowspan="1" colspan="1"><abbrev xmlns:xlink="http://www.w3.org/1999/xlink" content-type="institution" xlink:title="Biodiversity Research Centre, Academia Sinica" xlink:type="simple">ASIZM</abbrev> 0001725</td></tr><tr><td rowspan="1" colspan="1">14 Jun 2025</td><td rowspan="1" colspan="1">30</td><td rowspan="1" colspan="1">
                  <italic>
                    <tp:taxon-name><tp:taxon-name-part taxon-name-part-type="genus" reg="Thecacera">T.</tp:taxon-name-part> <tp:taxon-name-part taxon-name-part-type="species" reg="sesama">sesama</tp:taxon-name-part></tp:taxon-name>
                  </italic>
                </td><td rowspan="1" colspan="1">Paratype</td><td rowspan="1" colspan="1">—</td><td rowspan="1" colspan="1">—</td><td rowspan="1" colspan="1"><abbrev xmlns:xlink="http://www.w3.org/1999/xlink" content-type="institution" xlink:title="Biodiversity Research Centre, Academia Sinica" xlink:type="simple">ASIZM</abbrev> 0001726</td></tr><tr><td rowspan="1" colspan="1">01 Aug 2025</td><td rowspan="1" colspan="1">18</td><td rowspan="1" colspan="1">Bryozoan</td><td rowspan="1" colspan="1">—</td><td rowspan="1" colspan="1">
                  <ext-link xmlns:xlink="http://www.w3.org/1999/xlink" xlink:href="PZ246328" ext-link-type="gen" xlink:type="simple">PZ246328</ext-link>
                </td><td rowspan="1" colspan="1">—</td><td rowspan="1" colspan="1"><abbrev xmlns:xlink="http://www.w3.org/1999/xlink" content-type="institution" xlink:title="Biodiversity Research Centre, Academia Sinica" xlink:type="simple">ASIZM</abbrev> 01000048</td></tr></tbody></table></table-wrap></tp:treatment-sec><ref-list><ref id="B18"><mixed-citation xmlns:xlink="http://www.w3.org/1999/xlink" xlink:type="simple">Marcus Er (1959) Reports from the Lund University Chile Expedition 1948–49, No. 36. <tp:taxon-name><tp:taxon-name-part taxon-name-part-type="superfamily">Lamellariacea</tp:taxon-name-part></tp:taxon-name> und <tp:taxon-name><tp:taxon-name-part taxon-name-part-type="infraclass">Opisthobranchia</tp:taxon-name-part></tp:taxon-name>. Lunds Universitets Årsskrift (Ny Följd) 55: 1–133.</mixed-citation></ref><ref id="B7"><mixed-citation xmlns:xlink="http://www.w3.org/1999/xlink" xlink:type="simple">Fischer MA, van der Velde G, Roubos EW (2005) Redescription of <italic><tp:taxon-name><tp:taxon-name-part taxon-name-part-type="genus">Thecacera</tp:taxon-name-part> <tp:taxon-name-part taxon-name-part-type="species">darwini</tp:taxon-name-part></tp:taxon-name></italic> Pruvot-Fol, 1950 (<tp:taxon-name><tp:taxon-name-part taxon-name-part-type="infraclass">Opisthobranchia</tp:taxon-name-part></tp:taxon-name>: <tp:taxon-name><tp:taxon-name-part taxon-name-part-type="order">Nudibranchia</tp:taxon-name-part></tp:taxon-name>) from the Chilean coast. Vita Malacologica 3: 35–42.</mixed-citation></ref><ref id="B30"><mixed-citation xmlns:xlink="http://www.w3.org/1999/xlink" xlink:type="simple">Thompson TE, Brown GH (1984) Biology of Opisthobranch Molluscs (Volume II), Vol 2. The Ray Society, London, 229 pp.</mixed-citation></ref><ref id="B20"><mixed-citation xmlns:xlink="http://www.w3.org/1999/xlink" xlink:type="simple">Nakano R (2018) Field Guide to Sea Slugs and Nudibranchs of Japan. Bun-ichi Co., Tokyo, 544 pp.</mixed-citation></ref><ref id="B21"><mixed-citation xmlns:xlink="http://www.w3.org/1999/xlink" xlink:type="simple">Nimbs MJ, Larkin M, Davis TR, Harasti D, Willan RC, Smith SD (2016) Southern range extensions for twelve heterobranch sea slugs (<tp:taxon-name><tp:taxon-name-part taxon-name-part-type="class">Gastropoda</tp:taxon-name-part></tp:taxon-name>: <tp:taxon-name><tp:taxon-name-part taxon-name-part-type="subclass">Heterobranchia</tp:taxon-name-part></tp:taxon-name>) on the eastern coast of Australia. Marine Biodiversity Records 9(1): 27. <ext-link xlink:href="10.1186/s41200-016-0027-4" ext-link-type="doi" xlink:type="simple">https://doi.org/10.1186/s41200-016-0027-4</ext-link></mixed-citation></ref><ref id="B1"><mixed-citation xmlns:xlink="http://www.w3.org/1999/xlink" xlink:type="simple">Baba K (1960) The genera <italic><tp:taxon-name><tp:taxon-name-part taxon-name-part-type="genus">Polycera</tp:taxon-name-part></tp:taxon-name></italic>, <italic><tp:taxon-name><tp:taxon-name-part taxon-name-part-type="genus">Palio</tp:taxon-name-part></tp:taxon-name></italic>, <italic><tp:taxon-name><tp:taxon-name-part taxon-name-part-type="genus">Greilada</tp:taxon-name-part></tp:taxon-name></italic> and <italic><tp:taxon-name><tp:taxon-name-part taxon-name-part-type="genus">Thecacera</tp:taxon-name-part></tp:taxon-name></italic> from Japan (<tp:taxon-name><tp:taxon-name-part taxon-name-part-type="order">Nudibranchia</tp:taxon-name-part></tp:taxon-name>-<tp:taxon-name><tp:taxon-name-part taxon-name-part-type="family">Polyceridae</tp:taxon-name-part></tp:taxon-name>). Publications of the Seto Marine Biological Laboratory 8(1): 75–78. <ext-link xlink:href="10.5134/174699" ext-link-type="doi" xlink:type="simple">https://doi.org/10.5134/174699</ext-link></mixed-citation></ref><ref id="B6"><mixed-citation xmlns:xlink="http://www.w3.org/1999/xlink" xlink:type="simple">Edmunds M (2010) Opisthobranchiate <tp:taxon-name><tp:taxon-name-part taxon-name-part-type="phylum">Mollusca</tp:taxon-name-part></tp:taxon-name> from Ghana: <tp:taxon-name><tp:taxon-name-part taxon-name-part-type="family">Polyceridae</tp:taxon-name-part></tp:taxon-name>. Journal of Conchology 40(3): 291–303. <ext-link ext-link-type="uri" xlink:href="https://conchsoc.org/sites/default/files/jconch/40/3/2010-40106.pdf" xlink:type="simple">https://conchsoc.org/sites/default/files/jconch/40/3/2010-40106.pdf</ext-link></mixed-citation></ref><ref id="B14"><mixed-citation xmlns:xlink="http://www.w3.org/1999/xlink" xlink:type="simple">Jung D, Lee J, Kim CB (2013) A report on species of phyllidiid and polycerid nudibranch including two species new to Korea. Journal of Species Research 2(1): 7–14. <ext-link xlink:href="10.12651/JSR.2013.2.1.007" ext-link-type="doi" xlink:type="simple">https://doi.org/10.12651/JSR.2013.2.1.007</ext-link></mixed-citation></ref><ref id="B34"><mixed-citation xmlns:xlink="http://www.w3.org/1999/xlink" xlink:type="simple">Yonow N (1994) Opisthobranchs from the Maldive Islands, including descriptions of seven new species (<tp:taxon-name><tp:taxon-name-part taxon-name-part-type="phylum">Mollusca</tp:taxon-name-part></tp:taxon-name>: <tp:taxon-name><tp:taxon-name-part taxon-name-part-type="class">Gastropoda</tp:taxon-name-part></tp:taxon-name>). Revue Française d’Aquariologie 20: 97–129.</mixed-citation></ref><ref id="B15"><mixed-citation xmlns:xlink="http://www.w3.org/1999/xlink" xlink:type="simple">Kumar JY, Venkatraman C, Shrinivaasu S, Raghunathan C (2019) New records of opisthobranchs (<tp:taxon-name><tp:taxon-name-part taxon-name-part-type="phylum">Mollusca</tp:taxon-name-part></tp:taxon-name>: <tp:taxon-name><tp:taxon-name-part taxon-name-part-type="class">Gastropoda</tp:taxon-name-part></tp:taxon-name>) from Gulf of Mannar, India. Indian Journal of Geo-Marine Sciences 48(10): 1508–1515.</mixed-citation></ref><ref id="B10"><mixed-citation xmlns:xlink="http://www.w3.org/1999/xlink" xlink:type="simple">Gosliner TM, Behrens DW, Valdés Á (2008) Indo-Pacific Nudibranchs and Sea Slugs: a Field Guide to the World’s Most Diverse Fauna. Sea Challengers Natural History Books, Gig Harbor, Washington, 426 pp.</mixed-citation></ref></ref-list></tp:taxon-treatment>
